# Supplementary material for: Bioreactor performance parameters for an industrially-promising methanotroph Methylomicrobium buryatense 5GB1
Source: Microb Cell Fact. 2015 Nov 16;14:182. doi: 10.1186/s12934-015-0372-8 (PMC4647623; doi:10.1186/s12934-015-0372-8)
Supplement: Supplementary file 1 — 10.1186/s12934-015-0372-8. 5GB1 fatty acid composition when grown on methane and methanol. M. buryatense fatty acid composition. [file 12934_2015_372_MOESM1_ESM.xlsx]

## Sheet: Sheet1
	Supplemental Table 1 5GB1 fatty acid composition when grown on methane and methanol
	Sample	% Total FAME - dry weight basis					FAME expressed as a % of the total FAME content
		Mean (%)	Std Dev (%)	% total P-lipid	% total lipid*	% total lipid**	C12:0	C14:0	C15:0	C16:0	C16:1n9	C16:1n7	C16:1n6	C16:1n5	C18	C18:1n9	C18:1n7	C18:2n6	C18:3n6	C18:3n3	C20:0
	FM03 Methane	8.18642	0.188305	10.4954	12.3475	16.1468	0.408918	4.55553	0.638989	16.9194	15.9231	42.7332	15.6906	1.18066	0	0	0	0	0	0	0
	FM18 Methanol	5.96592	0.0719997	7.64861	8.99837	11.7671	0.141186	3.20563	0.470373	18.6129	11.0414	45.6245	18.7179	1.23108	0.300382	0	0.61552	0	0	0	0
	* lower range (85% of lipids)
	**upper range (65% of lipids)
